# Supplementary material for: Multiple adhesion molecules act together in oligodendrocyte-mediated axonal selection and myelin formation
Source: PLoS Biol. 2026 Jun 25;24(6):e3003854. doi: 10.1371/journal.pbio.3003854 (PMC13298782; doi:10.1371/journal.pbio.3003854)
Supplement: S1 Data — (XLSX) [file pbio.3003854.s014.xlsx]

## Sheet: Fig1F
Quantification of myelination area [um^2 x 10^3] in dorsal hemi-spinal cord at 4 dpf
Biological Replicates	wt	cadm4 KO	mag KO	cntn1b; mag dKO	cadm4; mag dKO	CCM tKO
1	2758.29	2130.5	2285.05	1169.03	1518.85	494.339
2	2893.28	2130.5	2126.29	1228.07	1140.49	211.635
3	2725.13	1976.37	2629.94	1249.91	1178.51	463.695
4	2148.68	2379.27	1974.17	1018.48	746.401	863.861
5	2690.35	2331.27	2227.51	1595.39	1376.32	715.466
6	1772.79	2491.71	1549.12	1118.04	1154.77	365.631
7	2784.07	2233.62	1980.3	1715.16	1237.28	559.459
8	2369.06	2423.99	2763.13	2184.85	1535.81	538.584
9	2017.71	2718.83	1945.78	1396.88	1139.31	1029.74
10	2095.31	2047.33		1304.01	1662.32	460.419
11	2319.31
Statistical test for analysis
one-way ANOVA with Tukey’s multiple comparisons test

## Sheet: Fig1G
Quantification of myelination area [um^2 x 10^3] in dorsal hemi-spinal cord at 8 dpf
Biological Replicates	wt	cadm4 KO	mag KO	cntn1b; mag dKO	cadm4; mag dKO	CCM tKO
1	6927.83	6681.39	6939.83	3398.92	3866.49	2526.02
2	6473.06	5611.97	5263.74	3854.95	3337.2	1739.97
3	8277.18	6299.2	5860.5	3801.24	3144.5	2645.34
4	7595.84	5922.59	5495.49	3855.86	2733.47	2399.04
5	6667.64	5936.82	5730.39	3263.83	3735.04	2487.13
6	5736.25	6410.36	6512.1	3868.2	3580.29	2536.7
7	7494.25	5993.24	5493.87	3577.96	2886.18	2054.42
8	7586.98	6174.79	5631.57	3983.54	2613.86	1886.63
9	7190.33	6090.11	6129.81	3904.07	3288.67	2509.25
10	7754.23	5700.81	5785.17	3808.62	2644.33	2128.67
11
Statistical test for analysis
one-way ANOVA with Tukey’s multiple comparisons test

## Sheet: Fig2B
Quantification of total processes per OL in dorsal hemi-spinal cord at 4 dpf
wt	cadm4 KO	mag KO	cntn1b; mag dKO	cadm4; mag dKO	CCM tKO
30	15	20	15	11	4
21	19	13	20	11	4
31	21	22	18	3	10
37	21	24	18	7	4
26	27	22	7	8	10
26	23	21	12	6	8
27	18	18	17	4	11
35	28	20	15	11	9
28	23	19	8	7	17
28	11	26	17	7	14
38	22	22	18	7	8
33	23	20	11	4	12
34	16	28	13	3	6
31	21	18	13	5	11
40	28	29	15	9	3
25	23	29	18	6	6
	23	13	12	7	8
	14	22	16	9	10
	20	15	14	13	9
	22	24	12	8	13
					5
					6
Statistical test for analysis
one-way ANOVA with Tukey’s multiple comparisons test

## Sheet: Fig2C
Quantification of percentage of myelin sheaths per OL in dorsal hemi-spinal cord at 4 dpf
wt	cadm4 KO	mag KO	cntn1b; mag dKO	cadm4; mag dKO	CCM tKO
100	100	100	86.6667	90.9091	50
100	100	100	95	90.9091	50
100	100	100	88.8889	100	100
100	95.2381	100	100	100	50
100	100	100	100	100	100
100	95.6522	100	91.6667	100	62.5
100	100	94.4444	100	100	90.9091
100	92.8571	100	100	100	88.8889
100	100	100	100	100	88.2353
96.4286	100	96.1538	100	85.7143	57.1429
100	100	100	100	100	62.5
96.9697	100	100	100	100	91.6667
100	100	100	100	100	33.3333
100	95.2381	100	100	80	100
100	100	93.1034	93.3333	100	100
100	100	96.5517	100	66.6667	66.6667
	100	100	100	100	100
	100	95.4545	100	100	90
	95	93.3333	100	100	88.8889
	90.9091	100	100	75	23.0769
					60
					100
Statistical test for analysis
non-parametric Kruskal-Wallis test with Dunn’s multiple comparisons test

## Sheet: Fig2D
Quantification of percentage of myelin stubs per OL in dorsal hemi-spinal cord at 4 dpf
wt	cadm4 KO	mag KO	cntn1b; mag dKO	cadm4; mag dKO	CCM tKO
0	0	0	6.66667	9.09091	25
0	0	0	0	9.09091	25
0	0	0	11.1111	0	0
0	0	0	0	0	50
0	0	0	0	0	0
0	4.34783	0	0	0	12.5
0	0	5.55556	0	0	0
0	0	0	0	0	11.1111
0	0	0	0	0	11.7647
0	0	3.84615	0	14.2857	28.5714
0	0	0	0	0	25
3.0303	0	0	0	0	0
0	0	0	0	0	50
0	0	0	0	20	0
0	0	6.89655	6.66667	0	0
0	0	0	0	33.3333	33.3333
	0	0	0	0	0
	0	4.54545	0	0	10
	0	6.66667	0	0	0
	4.54545	0	0	12.5	61.5385
					40
					0
Statistical test for analysis
non-parametric Kruskal-Wallis test with Dunn’s multiple comparisons tes

## Sheet: Fig2E
Quantification of percentage of cell body ensheathments per OL in dorsal hemi-spinal cord at 4 dpf
wt	cadm4 KO	mag KO	cntn1b; mag dKO	cadm4; mag dKO	CCM tKO
0	0	0	6.66667	0	25
0	0	0	5	0	25
0	0	0	0	0	0
0	4.7619	0	0	0	0
0	0	0	0	0	0
0	0	0	8.33333	0	25
0	0	0	0	0	9.09091
0	7.14286	0	0	0	0
0	0	0	0	0	0
1.03704	0	0	0	0	14.2857
0	0	0	0	0	12.5
0	0	0	0	0	8.33333
0	0	0	0	0	16.6667
0	4.7619	0	0	0	0
0	0	0	0	0	0
0	0	3.44828	0	0	0
	0	0	0	0	0
	0	0	0	0	0
	5	0	0	0	11.1111
	4.54545	0	0	12.5	15.3846
					0
					0
Statistical test for analysis
non-parametric Kruskal-Wallis test with Dunn’s multiple comparisons test

## Sheet: Fig2F
Quantification of myelin sheath length in dorsal and commisural axons in the spinal cord at 4 dpf
wt	cadm4 KO	mag KO	cntn1b; mag dKO	cadm4; mag dKO	CCM tKO
34.07	11.6	34.78	8.51	13.93	15.4
28.8	35.27	30.13	12.85	16.44	8.85
36.51	23	17.45	9.79	25.88	5.61
40.69	19.21	20.12	7.75	5.51	16.96
18.03	18.55	17.95	11.56	12.83	6.14
37.21	30.23	7.67	8.08	20.26	18.85
9.76	36.19	14.47	10.29	4.06	24.46
52.98	22.08	11.34	9.17	3.34	6.32
22.78	3.84	8.5	18.13	14.11	6.94
13.5	18.9	16.03	4.83	14.69	8.83
20.3	17.96	9.24	9.77	40.67	5.78
11.25	16.28	18.87	5.74	37.45	5.83
20.17	20.01	33.74	10.66	23.4	9.74
21.31	21.55	32.86	10.01	11.73	5.34
31.5	13.73	14.93	12.81	45.49	11.8
13.19	20.51	22.82	9.02	50.63	6.17
12.85	10.49	26.48	9.12	21.89	9.3
16.05	5.87	21.59	14.3	34.72	6.52
12.1	29.11	24.42	12.94	18.23	8.19
18.01	40.64	11.73	11.29	40.26	11.88
16.11	33.48	12.33	10.94	4.88	20.43
14.1	29.89	21.52	5.02	7.8	12.9
9.22	18.1	29	11.25	13.36	5.69
6.08	14.1	9.58	7.67	9.52	4.13
14.6	14.51	10.03	8.27	10.79	9.77
17.67	13.52	9.3	14.42	8.37	10.72
17.3	24.74	7.19	8.42	8.62	7.19
7.82	17.72	49.76	31.26	3.63	16.04
17.83	17.77	5.74	9.13	4.65	13.45
9.59	17.2	16.51	13.23	12.3	8.72
18.12	14.52	35.28	7.75	8.68	9.28
31.62	31.5	6.67	11.16	7.39
29.49	18.02	38.94	3.81	9.21	10.59
39.27	41.05	28.62	19.8	6.43	10.54
25.5	13.71	11.68	11.79	4.52	6.09
45.52	30.58	9.01	10.2	35.91
16.56	16.84	10.53	11.75	13.62	7.98
19.05	18.32	9.22	8.89	20.85	10.32
32.31	21.5	7.44	7.79	19.16	4.3
27.77	23.56	3.39		11.8	5.97
9.28	4.78	33.85	11.62	25.93	6.01
12.48	9.51	9.8	9	46.93	4.42
28.73	8.24	26.17	5.88	22.86	13.61
47.22	29.8	4.54	9.9	32.53	10.3
36.1	14.64	21.19	5.8	44.3	5.58
14.95	38.47	11.04	11.26	16.42	5.79
21.71	3.82	15.88	5.36	22.24	9.62
14.15	19.7	8.15	6.3	22.37	21.56
11.79	15.55	12.33	4.3	21.31	8.93
15.37	15.12	14.6	10.69	46.68	17.14
7.3	28.83	14.13	4.08	54.68	5.88
28.58	19.58	6.05	14.43	36.29	4.97
19.06	26.84	6.13	7.09	28.23	23.9
15.68	14.65	45.5	12.21	16.14
30.23	15.53	11.58	8.18	17.55	11.01
23.52	27.97	16.39	5.11	11.03	5.49
18.16		44.9	6.57	13.72	8.01
31.24	48.81	5.42	6.32	20.02	8.57
	12.65	11.76	5.68	11.15	3.81
13.43	14.75	12.21	6.68	13.63	22.63
26.72	16.53	12.2	10.2	19.18	8.92
40.81	48.26	31	5.27	21.32	3.84
36.19	42.44	4.96	12.18	14.02	2.92
30.9	15.8	30.36	5.39		12.11
25.75	29.04	5.21	8.93	32.86	7.07
21.44	26.18	16.07	4.81	11.91	16.55
16.3	26.44		8.96	12	9.83
23.11	4.76	9.4	9.87	19.04	11.5
4.95	23.66	25.26	17.46	20.74	5.45
11.51	7.85	10.65	4.78	17.64	16.11
14.07	28.21	12.39	4.67	3.6	23.67
20.83	31.09	6.09	7.36	6.97	9.13
8.91	8.78	7.82	14.14	5.68	6.24
12.2	15.18	11.43	11.7	7.98	12.47
14.85	21.98	10.89	10.09	23.8	12.89
21.78	14.32	23.18	8.07	10.37	5.24
18.85	13	16.48	12.93	19.95	13.48
22.72	5.28	19.76	8.4	5.23	8.15
27.29	49.43	16.1	8.59	11.47	4.55
30.9	12.89	23.51	5.35	19.21	12.21
17.97	21.95	26.58	11.34	15.8	7.54
27.46	4.96	50.59	22.94	10.21	4.16
21.87	36.66	20.19	11.93	15.33	9.1
23.88	10.14	28.99	22.53	33.81	3.68
25.45	9.29	10.57	8.11		15.22
13.85	31.3	18.02	4.81	27.51	6.34
12.89	19.3	13.87	10.33	8.49	11.47
24.54	12.84	24.69	11.04	22.98	17.58
21.22	4.95	6.08	32.78	28.77	9.04
20.98	8.72	17.79	9.04	46.46	7.38
5.51	13.26	14.13	6.36	21.32	14.01
23.09	6.9	8.98	4.99	5.79	5.24
20.89	34.55	19.23	13.72	7.04	12.06
21.32	24.91	9.47	10.46	19.08	14.06
15.57	12.65	12.99	25.02	16.82	5.72
16.92	18.45	11.78	6.09	6.19
15.26	4.88	14.16	14.37	11.76	11.52
28.94	38.62	30.94	11.02	39.61	3.48
16.22	8.13	14.86		26.13	6.33
73.96	24.06	27.55	11.89	12.34	13.98
40.05	26.27	34.56	7.85	6.06	9.61
23.79	24.36	16.33	10.83	6.09	14.49
25.91	8.98	6.12	12.98	8.93	17.92
26.37	9.44	23.71	3.93	10.13	7.9
20.91	29.57	37.93	18.23	9.89	10.1
28.12	39.92	31.04	9.11	15.03	5.46
31.52		34.93	7.17	13.01	3.13
38.59	28.22	29.53	7.36	20.61	2.39
24.1	8.74	19.32	5.76	13.36	6.69
23.86	56.62	16.51	8.89	7.55	7.24
25.82	37.63	15.84	6.99	3.75	11.12
22.18	10.62	21.23	16.68	29.14	11.24
14.94	38.31	13.59	24.19	14.43	17.19
25.89	27.58	30.77	14.35	17.37	13.98
16.3	55.06	25.68	13.68	27.94	9.93
31.07	27.56	16.64	11.67	14.92	2.69
25.76	29.53	15.98	3.55	20.23	4
16.57	39.43	11.27	2.5	28.5	4.18
18.53	31.88	16.85	9.73	14.37	16.51
10.29	4.55	19.49	4.25	5.91	8.42
17.8	39.82	46.41	7.26	11.57	4.4
30.58	35.38	33.82	7.18	12.1	9.48
	15.67		4.94	26.15	5.85
14.82	7.19	33.99	18.52	5.35
28.37	8.18	14.42	5.41		9.76
46.78	36.9	5.67	7.81	19.14	13.46
19.81	27.13	16.87	15.56	11.89	6.38
15.46	22.21	14.68	12.6	6.37	2.92
21.98	5.65	7.65	10.09	11.39	8.35
23.73	10.16	3.43	7.99	6.18	9.73
11.15	24.38	7.15	9.89	18.06	10.32
25.66	17.64	5.36	3.57	13.76	13.45
11.12	29.68	18.77	5.07	27.85	9.05
28.26	52.87	19.06	7.96	10.47	9.67
19.34	46.29	10.74	7.12	39.8	5.65
35.86	26.21	13.71	7.21	28.75	5.14
7.09	36.09	15.55	7.97	35.73	6.78
31.11	67.85	15.4	9.34	52.63	5.07
9.39	36.68	11.15	10.36	58.33	12.23
34.78	20.5	14.65	6.62	39.45	7.21
5.66	27.08	23.54	22.59	14.49	6.13
30.02	29.77	19.11	16.92	16.85	4.03
7.12	27.57	21.48	2.24	27.45	10.77
16.36		10.79	7.1	18.91	5.81
12.79	20.42	5.05	5.24	9.3	5.34
24.26	26.02	28.21	19.66	16.51	17.36
38.4	23.68	9.67	8.83	19.71	4.89
28.6	6.34	11.6	41.2	10.29	8.37
12.14	36.18	16.16	8.19	18.82	7.14
25.54	4.55	16.9	4.82	25.81	5.82
47.16	41.6	19.61	10.03	8	13.17
30.04	31.11	15.71	21.93	14.14	12.51
40.24	19.22	21.53	5.82	32.24	13.33
15.92	19.68	7.4	5.95	16.34
25.88	39.36	12.85	2.22	10.16	10.09
5.28	11.83	10.09	21.16	16.67	6.92
25.68	17.48	18.94	16.02	24.77	10.11
33.51	8.09	17.5	6.59	21.04	7.62
18.68	29.11	15.31		25.36	12.3
41.43	11.04	23.43		6.82	14.52
48.94	18.56	15.19		7.44	7.08
28.37	30.62	5.97		3.67	10.34
22.41	29.84	38.8		25.85	13.38
22.41	24.9	13.24		7.48	17.62
29.83	12.09	25.91		22.98	4.79
68.28	31.91	11.06		27.39	7.5
41.74	17.1	13.76		18.47	8.81
19.39	15.37	3.89		48	6.88
44.53	29.04	5.06		33.1
13.1	6.03	36.25			15.46
29.54	14.18	24.3			10.6
28.73	33.04	17.44			12.22
27.26	9.47	31.8			7.89
28.84	30.26	25.69			5.78
15.81	37.95	10.5			9.76
24.32	25.36	5.63			16.4
17.1	37.39	9.24			12.22
31.7		42.42			14.56
23.93		27.74			15.35
		14.41			10.21
		26.01			5.83
		11.45			6.72
		31.75			8.81
		15.32			4.77
		17.86
Statistical test for analysis
one-way ANOVA with Tukey’s multiple comparisons test

## Sheet: Fig2H
Quantification of total number of OPC processes per OL in 13-hour time-lapse imaging between 2.5-3.5 dpf
wt	cntn1b; mag dKO	cadm4; mag dKO	CCM tKO
45	36	47	34
49	42	34	27
35	28	52	26
41	30	58	38
46	50	49	49
43	40	41	39
28	26	38	38
		36	36
		39
Statistical test for analysis
one-way ANOVA with Tukey’s multiple comparisons test

## Sheet: Fig2I
Quantification of total number of early-myelinating OL processes per OL in 13-hour time-lapse imaging between 2.5-3.5 dpf
wt	cntn1b; mag dKO	cadm4; mag dKO	CCM tKO
46	32	44	28
44	32	31	28
39	31	42	25
35	41	53	40
43	46	47	43
40	45	36	40
25	44	29	35
	33	31	32
		35
Statistical test for analysis
one-way ANOVA with Tukey’s multiple comparisons test

## Sheet: Fig2J
Quantification of maximum sheaths made by individual OL in 13-hour time-lapse imaging between 2.5-3.5 dpf
wt	cntn1b; mag dKO	cadm4; mag dKO	CCM tKO
39	22	12	2
35	24	38	2
26	27	33	11
39	30	22	15
33	25	30	2
26	23	21	5
29	20	18	9
30	21	25	14
		32	23
			24
			17
Statistical test for analysis
Brown-Forsythe and Welch ANOVA with Dunnett’s T3 multiple comparisons test

[truncated: 17 more sheets: Fig2K, Fig2L, Fig3B, Fig3C, Fig3E, Fig4C, Fig4D, Fig4E, Fig4F, Fig4H, FigS1E, FigS2F, FigS2G, FigS3A, FigS3C, FigS3E, FigS3F]
